# Supplementary material for: A high-resolution gene expression atlas of epistasis between gene-specific transcription factors exposes potential mechanisms for genetic interactions
Source: BMC Biol. 2015 Dec 23;13:112. doi: 10.1186/s12915-015-0222-5 (PMC4690272; doi:10.1186/s12915-015-0222-5)
Supplement: Additional file 1: — List of putative GSTFs and strains used. (XLSX 27 kb) [file 12915_2015_222_MOESM1_ESM.xlsx]

## Sheet: List of 215 GSTFs
systematic name	gene symbol
Ykl112W	Abf1
Ymr072W	Abf2
Yer045C	Aca1
Ylr131C	Ace2
Ydr448W	Ada2
Ydr216W	Adr1
Ygl071W	Aft1
Ypl202C	Aft2
Ymr042W	Arg80
Yml099C	Arg81
Ydr421W	Aro80
Ypr199C	Arr1
Yil130W	Asg1
Ykl185W	Ash1
Yor113W	Azf1
Ykr099W	Bas1
Ynl039W	Bdp1
Ydr423C	Cad1
Ymr280C	Cat8
Yjr060W	Cbf1
Ymr213W	Cef1
Ymr168C	Cep3
Ylr098C	Cha4
Yor028C	Cin5
Ynl027W	Crz1
Yil036W	Cst6
Ygl166W	Cup2
Ypl177C	Cup9
Ykr034W	Dal80
Yir023W	Dal81
Ynl314W	Dal82
Yml113W	Dat1
Yer088C	Dot6
Ylr228C	Ecm22
Ypl021W	Ecm23
Ybr033W	Eds1
Ybr239C	Ert1
Ypr104C	Fhl1
Yil131C	Fkh1
Ynl068C	Fkh2
Yer109C	Flo8
Ygl254W	Fzf1
Ypl248C	Gal4
Yfl021W	Gat1
Ymr136W	Gat2
Ylr013W	Gat3
Yir013C	Gat4
Yel009C	Gcn4
Ypl075W	Gcr1
Ydr096W	Gis1
Yer040W	Gln3
Yjl103C	Gsm1
Yjl110C	Gzf3
Ypr008W	Haa1
Yfl031W	Hac1
Yol089C	Hal9
Ylr256W	Hap1
Ygl237C	Hap2
Ybl021C	Hap3
Yor358W	Hap5
Ycr065W	Hcm1
Ycl066W	Hmlalpha1
Ycl067C	Hmlalpha2
Ydr174W	Hmo1
Ycr097W	Hmra1
Ycr096C	Hmra2
Yor032C	Hms1
Yjr147W	Hms2
Ygl073W	Hsf1
Ygl253W	Hxk2
Ydr123C	Ino2
Yol108C	Ino4
Yor304W	Isw2
Ykl032C	Ixr1
Ypl054W	Lee1
Ylr451W	Leu3
Ydr034C	Lys14
Ymr021C	Mac1
Ygr288W	Mal13
Ybr297W	Mal33
Ycr040W	Matalpha1
Ycr039C	Matalpha2
Yor298C-A	Mbf1
Ydl056W	Mbp1
Ymr043W	Mcm1
Yir017C	Met28
Ypl038W	Met31
Ydr253C	Met32
Ynl103W	Met4
Ygr249W	Mga1
Ygl035C	Mig1
Ygl209W	Mig2
Yer028C	Mig3
Yer068W	Mot2
Ymr070W	Mot3
Ymr037C	Msn2
Ykl062W	Msn4
Ymr164C	Mss11
Yhr124W	Ndt80
Ydl002C	Nhp10
Ypr052C	Nhp6A
Ybr089C-A	Nhp6B
Ydr043C	Nrg1
Ybr066C	Nrg2
Yal051W	Oaf1
Ykr064W	Oaf3
Ybr060C	Orc2
Yfl044C	Otu1
Ydr081C	Pdc2
Ygl013C	Pdr1
Ybl005W	Pdr3
Ylr266C	Pdr8
Ydr323C	Pep7
Ykl043W	Phd1
Ydl106C	Pho2
Yfr034C	Pho4
Yor363C	Pip2
Ylr014C	Ppr1
Ykl015W	Put3
Ypr186C	Pzf1
Ynl216W	Rap1
Yor380W	Rdr1
Ycr106W	Rds1
Ypl133C	Rds2
Ybr049C	Reb1
Ybr267W	Rei1
Ylr176C	Rfx1
Ymr182C	Rgm1
Ykl038W	Rgt1
Yhl027W	Rim101
Ypl089C	Rlm1
Ygr044C	Rme1
Ypr065W	Rox1
Yer169W	Rph1
Yil119C	Rpi1
Ydl020C	Rpn4
Ydr303C	Rsc3
Yhr056C	Rsc30
Yfr037C	Rsc8
Yjr127C	Rsf2
Yol067C	Rtg1
Ybl103C	Rtg3
Yor077W	Rts2
Ybl066C	Sef1
Yor140W	Sfl1
Ylr403W	Sfp1
Yjl089W	Sip4
Ydr409W	Siz1
Yhr206W	Skn7
Ynl167C	Sko1
Ybr182C	Smp1
Ycr033W	Snt1
Ygl131C	Snt2
Ymr016C	Sok2
Yjl127C	Spt10
Yer148W	Spt15
Yer161C	Spt2
Ycr018C	Srd1
Ydr169C	Stb3
Ymr019W	Stb4
Yhr178W	Stb5
Yhr084W	Ste12
Ydr463W	Stp1
Yhr006W	Stp2
Ylr375W	Stp3
Ydl048C	Stp4
Ydr310C	Sum1
Ygl162W	Sut1
Ypr009W	Sut2
Yer111C	Swi4
Ydr146C	Swi5
Ypl128C	Tbf1
Ybr150C	Tbs1
Yml081W	Tda9
Yor337W	Tea1
Ybr083W	Tec1
Ydr362C	Tfc6
Ybr240C	Thi2
Ybl054W	Tod6
Ygl096W	Tos8
Yor344C	Tye7
Ydl170W	Uga3
Ydr207C	Ume6
Ydr213W	Upc2
Ydr520C	Urc2
Ypl230W	Usv1
Ydr049W	Vms1
Yml076C	War1
Yil101C	Xbp1
Yml007W	Yap1
Yhl009C	Yap3
Yir018W	Yap5
Ydr259C	Yap6
Yol028C	Yap7
Ydr026C	Ydr026C
Ydr266C	Ydr266C
Yer130C	Yer130C
Yer184C	Yer184C
Yfl052W	Yfl052W
Ygr067C	Ygr067C
Ygr071C	Ygr071C
Ydr451C	Yhp1
Yjl206C	Yjl206C
Ykl222C	Ykl222C
Yll054C	Yll054C
Ylr278C	Ylr278C
Ynr063W	Ynr063W
Yml027W	Yox1
Ypr013C	Ypr013C
Ypr015C	Ypr015C
Ypr022C	Ypr022C
Ypr196W	Ypr196W
Yor172W	Yrm1
Yor162C	Yrr1
Yjl056C	Zap1

## Sheet: Single mutants - info
systematic name	gene symbol	mutant source	growth protocol	comments
Yil130W	Asg1	Open Biosystems	2
Ydr423C	Cad1	Open Biosystems	2	2 replicates
Ymr280C	Cat8	Open Biosystems	2	2 replicates
Yjr060W	Cbf1	Open Biosystems	2
Yor028C	Cin5	Open Biosystems	2
Yil036W	Cst6	Holstege lab, UMC Utrecht	2
Ygl166W	Cup2	Open Biosystems	2	2 replicates
Ypl177C	Cup9	Open Biosystems	2
Ykr034W	Dal80	Open Biosystems	2	PCR verified
Yir023W	Dal81	Open Biosystems	2
Yer088C	Dot6	Open Biosystems	2
Ylr228C	Ecm22	Euroscarf	2	2 replicates
Ypl021W	Ecm23	Open Biosystems	2	PCR verified
Yil131C	Fkh1	Open Biosystems	2	PCR verified
Ynl068C	Fkh2	Open Biosystems	2
Yfl021W	Gat1	Open Biosystems	2
Ylr013W	Gat3	Open Biosystems	2	PCR verified
Yir013C	Gat4	Open Biosystems	2	PCR verified; 2 replicates
Ydr096W	Gis1	Euroscarf	1
Yer040W	Gln3	Open Biosystems	2
Yjl110C	Gzf3	Open Biosystems	2
Ypr008W	Haa1	Open Biosystems	2
Yfl031W	Hac1	Open Biosystems	2	2 replicates
Ycr065W	Hcm1	Open Biosystems	2
Ydr174W	Hmo1	Open Biosystems	2
Yor304W	Isw2	Open Biosystems	2
Ydr034C	Lys14	Open Biosystems	2
Ygr288W	Mal13	Open Biosystems	2
Ybr297W	Mal33	Euroscarf	2	2 replicates
Yir017C	Met28	Open Biosystems	2
Ypl038W	Met31	Open Biosystems	2
Ydr253C	Met32	Open Biosystems	2	2 replicates
Ygl035C	Mig1	Open Biosystems	2
Ygl209W	Mig2	Open Biosystems	2
Yer028C	Mig3	Open Biosystems	1
Ymr037C	Msn2	Open Biosystems	2
Ykl062W	Msn4	Euroscarf	1
Ypr052C	Nhp6A	Open Biosystems	2	2 replicates
Ybr089C-A	Nhp6B	Holstege lab, UMC Utrecht	2
Ydr043C	Nrg1	Open Biosystems	1
Ybr066C	Nrg2	Open Biosystems	1
Ydl106C	Pho2	Open Biosystems	2
Ylr014C	Ppr1	Open Biosystems	2
Ymr182C	Rgm1	Open Biosystems	2	2 replicates
Yhl027W	Rim101	Holstege lab, UMC Utrecht	2
Ypl089C	Rlm1	Open Biosystems	2
Ypr065W	Rox1	Open Biosystems	2
Yer169W	Rph1	Open Biosystems	1
Yil119C	Rpi1	Holstege lab, UMC Utrecht	1
Ydl020C	Rpn4	Open Biosystems	2
Yjr127C	Rsf2	Open Biosystems	2
Yjl089W	Sip4	Euroscarf	2
Ybr182C	Smp1	Open Biosystems	2	2 replicates
Ycr033W	Snt1	Open Biosystems	2
Yer161C	Spt2	Open Biosystems	2
Ymr019W	Stb4	Open Biosystems	2
Yhr178W	Stb5	Open Biosystems	2	PCR verified
Ydr463W	Stp1	Holstege lab, UMC Utrecht	2
Yhr006W	Stp2	Open Biosystems	2
Ylr375W	Stp3	Open Biosystems	2
Ydl048C	Stp4	Open Biosystems	2	2 replicates
Ydr310C	Sum1	Open Biosystems	2
Ypr009W	Sut2	Open Biosystems	2
Yml081W	Tda9	Open Biosystems	2
Ybl054W	Tod6	Open Biosystems	2
Ygl096W	Tos8	Open Biosystems	2	2 replicates
Yor344C	Tye7	Open Biosystems	1
Ydl170W	Uga3	Open Biosystems	2	2 replicates
Ydr213W	Upc2	Open Biosystems	2
Ypl230W	Usv1	Open Biosystems	2	2 replicates
Yml007W	Yap1	Open Biosystems	2
Ydr259C	Yap6	Open Biosystems	2
Ydr026C	Ydr026C	Open Biosystems	2	2 replicates
Ydr266C	Ydr266C	Open Biosystems	2
Yer184C	Yer184C	Open Biosystems	2	2 replicates
Yfl052W	Yfl052W	Open Biosystems	2	PCR verified
Ygr067C	Ygr067C	Open Biosystems	2	PCR verified; 2 replicates
Ydr451C	Yhp1	Open Biosystems	2	2 replicates
Yml027W	Yox1	Open Biosystems	2
Ypr015C	Ypr015C	Open Biosystems	2	PCR verified; 2 replicates
Ypr196W	Ypr196W	Open Biosystems	2
Yor172W	Yrm1	Open Biosystems	2
Yor162C	Yrr1	Open Biosystems	2	PCR verified
Yjl056C	Zap1	Holstege lab, UMC Utrecht	2
growth protocol: 1 for growth in Erlenmeyers, 2 for growth in Tecan microplate reader

## Sheet: Double mutants - info
GSTF1, systematic name	GSTF1, gene symbol	GSTF2, systematic name	GSTF2, gene symbol	selection	comments	curation
Yil130W	Asg1	Ydl020C	Rpn4	1		passed
Ymr280C	Cat8	Ypr015C	Ypr015C	1		passed
Yjr060W	Cbf1	Ypr009W	Sut2	1		passed
Yjr060W	Cbf1	Yfl031W	Hac1	1		passed
Yjr060W	Cbf1	Ybr297W	Mal33	1		passed
Yil036W	Cst6	Ygr288W	Mal13	1		passed
Ypl177C	Cup9	Ydl020C	Rpn4	1		passed
Ylr228C	Ecm22	Ydr213W	Upc2	1,2		passed
Yfl021W	Gat1	Yer040W	Gln3	1,2		passed
Yir013C	Gat4	Ydr174W	Hmo1	1		passed
Yer040W	Gln3	Yjl110C	Gzf3	1,2		passed
Yer040W	Gln3	Ypr008W	Haa1	1		passed
Yer040W	Gln3	Yor304W	Isw2	1		passed
Yer040W	Gln3	Ygl035C	Mig1	1		passed
Yer040W	Gln3	Yhl027W	Rim101	1		passed
Yer040W	Gln3	Ypr065W	Rox1	1		passed
Yer040W	Gln3	Ydr310C	Sum1	1		passed
Yjl110C	Gzf3	Yhr178W	Stb5	1	PCR verified STB5 deletion	passed
Yfl031W	Hac1	Ydl020C	Rpn4	1		passed
Yfl031W	Hac1	Ycr033W	Snt1	1	MATa	passed
Ydr174W	Hmo1	Ypr065W	Rox1	1		passed
Yor304W	Isw2	Ydl020C	Rpn4	1		passed
Yor304W	Isw2	Yhr178W	Stb5	1	PCR verified STB5 deletion	passed
Ydr034C	Lys14	Ydl020C	Rpn4	1		passed
Ypl038W	Met31	Ydr253C	Met32	1,2		passed
Ygl035C	Mig1	Ygl209W	Mig2	1,2		passed
Ygl035C	Mig1	Yhr178W	Stb5	1	PCR verified STB5 deletion	passed
Ygl035C	Mig1	Ydl020C	Rpn4	1		passed
Ymr037C	Msn2	Ylr014C	Ppr1	1		passed
Ymr037C	Msn2	Yml007W	Yap1	1		passed
Ypr052C	Nhp6A	Ybr089C-A	Nhp6B	1,2		passed
Yil119C	Rpi1	Yjl056C	Zap1	1		passed
Ydl020C	Rpn4	Ydr026C	Ydr026C	1		passed
Ydl020C	Rpn4	Ydr266C	Ydr266C	1		passed
Ydl020C	Rpn4	Ycr033W	Snt1	1		passed
Yjr127C	Rsf2	Yml081W	Yml081W	1		passed
Ycr033W	Snt1	Yer161C	Spt2	1	MATa	passed
Ymr019W	Stb4	Yml007W	Yap1	1		passed
Ypl202C	Aft2	Yjl056C	Zap1	1		failed
Yor113W	Azf1	Yer040W	Gln3	1		failed
Ylr098C	Cha4	Yhr178W	Stb5	1		failed
Ykl032C	Ixr1	Ymr070W	Mot3	1		failed
Ykl032C	Ixr1	Ykl062W	Msn4	1		failed
Ykl032C	Ixr1	Yhl027W	Rim101	1		failed
Ydl056W	Mbp1	Yer111C	Swi4	1,2		failed
Ybr083W	Tec1	Yjl056C	Zap1	1		failed
Ygl096W	Tos8	Yjl056C	Zap1	1		failed
Ydr423C	Cad1	Yml007W	Yap1	2		passed
Yjr060W	Cbf1	Yor344C	Tye7	2		passed
Yor028C	Cin5	Ydr259C	Yap6	2	2 replicates	passed
Ygl166W	Cup2	Ypr008W	Haa1	2	MATa	passed
Ypl177C	Cup9	Ygl096W	Tos8	2		passed
Ykr034W	Dal80	Yjl110C	Gzf3	2		passed
Yir023W	Dal81	Ydl170W	Uga3	2		passed
Yer088C	Dot6	Ybl054W	Tod6	2		passed
Ylr228C	Ecm22	Yjl089W	Sip4	2		passed
Ypl021W	Ecm23	Ylr013W	Gat3	2		passed
Ypl021W	Ecm23	Yir013C	Gat4	2		passed
Yil131C	Fkh1	Ynl068C	Fkh2	2		passed
Yil131C	Fkh1	Ycr065W	Hcm1	2		passed
Yfl021W	Gat1	Yjl110C	Gzf3	2		passed
Ylr013W	Gat3	Yir013C	Gat4	2		passed
Ydr096W	Gis1	Yer169W	Rph1	2		passed
Ygr288W	Mal13	Ybr297W	Mal33	2		passed
Yir017C	Met28	Yor162C	Yrr1	2		passed
Ygl035C	Mig1	Yer028C	Mig3	2		passed
Ygl035C	Mig1	Ygr067C	Ygr067C	2		passed
Ygl209W	Mig2	Yer028C	Mig3	2		passed
Ygl209W	Mig2	Ygr067C	Ygr067C	2		passed
Ymr037C	Msn2	Ykl062W	Msn4	2		passed
Ybr089C-A	Nhp6B	Ydl106C	Pho2	2		passed
Ydr043C	Nrg1	Ybr066C	Nrg2	2		passed
Ydl106C	Pho2	Yml027W	Yox1	2		passed
Ymr182C	Rgm1	Ypl230W	Usv1	2		passed
Ypl089C	Rlm1	Ybr182C	Smp1	2		passed
Yjl089W	Sip4	Yer184C	Yer184C	2	MATa	passed
Ylr375W	Stp3	Ydl048C	Stp4	2		passed
Yfl052W	Yfl052W	Ypr196W	Ypr196W	2		passed
Ygr067C	Ygr067C	Yml081W	Yml081W	2		passed
Ydr451C	Yhp1	Yml027W	Yox1	2		passed
Yor172W	Yrm1	Yor162C	Yrr1	2		passed
Ykl185W	Ash1	Ymr016C	Sok2	2		failed
Yjr060W	Cbf1	Yfr034C	Pho4	2		failed
Ydr123C	Ino2	Yol108C	Ino4	2		failed
Yal051W	Oaf1	Yor363C	Pip2	2		failed
Ykl043W	Phd1	Ymr016C	Sok2	2		failed
Ybr267W	Rei1	Ymr182C	Rgm1	2		failed
Ybr267W	Rei1	Ypl230W	Usv1	2		failed
Ypr065W	Rox1	Ydr259C	Yap6	2		failed
Ydr463W	Stp1	Yhr006W	Stp2	2		failed
selection: 1 for previous SGI data, 2 for common DNA binding
all double mutant strains were grown in the Tecan microplate reader
