# Supplementary material for: A high-resolution gene expression atlas of epistasis between gene-specific transcription factors exposes potential mechanisms for genetic interactions
Source: BMC Biol. 2015 Dec 23;13:112. doi: 10.1186/s12915-015-0222-5 (PMC4690272; doi:10.1186/s12915-015-0222-5)
Supplement: Additional file 4: — Genetic interaction scores between GSTF pairs. (XLSX 17 kb) [file 12915_2015_222_MOESM4_ESM.xlsx]

## Sheet: Growth-rates
GSTF pair	RGR (observed)	RGR (expected)	RGR (single mutants)	genetic interaction score	adjusted p
Met31 / Met32	0.293	1.038	1.02 / 1.017	-0.745	8.95953e-22
Ecm22 / Upc2	0.501	1.018	0.995 / 1.024	-0.518	1.11804e-10
Hac1 / Rpn4	0.449	0.938	1.045 / 0.898	-0.489	1.05404e-09
Nhp6a / Nhp6b	0.45	0.873	0.913 / 0.955	-0.422	2.17556e-07
Mig1 / Mig2	0.631	0.892	0.902 / 0.989	-0.261	0.003659
Gln3 / Isw2	0.608	0.848	0.795 / 1.067	-0.24	0.00866947
Gln3 / Haa1	0.634	0.844	0.795 / 1.062	-0.21	0.0281964
Rpi1 / Zap1	0.614	0.807	0.955 / 0.845	-0.193	0.0414829
Isw2 / Stb5	0.596	0.778	1.067 / 0.729	-0.183	0.0532429
Fkh1 / Fkh2	0.889	1.07	0.986 / 1.085	-0.181	0.0532429
Mig1 / Stb5	0.484	0.658	0.902 / 0.729	-0.173	0.0613465
Hmo1 / Rox1	0.519	0.655	0.676 / 0.969	-0.136	0.163289
Gat4 / Hmo1	0.552	0.675	0.998 / 0.676	-0.123	0.217385
Cad1 / Yap1	1.009	1.124	1.099 / 1.023	-0.115	0.23712
Rgm1 / Usv1	0.887	0.996	0.989 / 1.007	-0.109	0.251884
Cbf1 / Hac1	0.597	0.705	0.675 / 1.045	-0.108	0.251884
Yfl052w / Ypr196w	0.961	1.062	1.018 / 1.043	-0.101	0.284263
Gln3 / Rim101	0.669	0.766	0.795 / 0.964	-0.097	0.287453
Cup2 / Haa1	1.026	1.121	1.056 / 1.062	-0.095	0.287453
Snt1 / Spt2	0.782	0.869	0.891 / 0.975	-0.087	0.299203
Cup9 / Rpn4	0.915	1.001	1.115 / 0.898	-0.086	0.299203
Stp3 / Stp4	0.971	1.054	0.904 / 1.166	-0.083	0.299203
Dal80 / Gzf3	0.998	1.079	1.061 / 1.017	-0.081	0.299287
Tda9 / Ygr067c	0.99	1.066	0.967 / 1.101	-0.076	0.299287
Msn2 / Yap1	0.984	1.045	1.022 / 1.023	-0.061	0.36822
Dot6 / Tod6	0.976	1.031	1.023 / 1.008	-0.055	0.381473
Mig2 / Ygr067c	1.038	1.089	0.989 / 1.101	-0.051	0.381473
Yrm1 / Yrr1	0.96	1.011	0.976 / 1.036	-0.051	0.381473
Hac1 / Snt1	0.893	0.931	1.045 / 0.891	-0.039	0.433866
Isw2 / Rpn4	0.927	0.958	1.067 / 0.898	-0.031	0.44109
Gat1 / Gln3	0.772	0.802	1.009 / 0.795	-0.03	0.44109
Yhp1 / Yox1	0.958	0.989	1.046 / 0.946	-0.03	0.44109
Cbf1 / Tye7	0.601	0.629	0.675 / 0.932	-0.028	0.44109
Ecm22 / Sip4	1	1.022	0.995 / 1.027	-0.022	0.463785
Mig1 / Mig3	0.882	0.902	0.902 / 1	-0.02	0.467135
Cbf1 / Mal33	0.672	0.682	0.675 / 1.011	-0.01	0.489638
Mig1 / Ygr067c	0.988	0.993	0.902 / 1.101	-0.006	0.476219
Msn2 / Msn4	0.991	0.99	1.022 / 0.969	0.001	0.459823
Ecm23 / Gat3	0.947	0.942	0.937 / 1.005	0.006	0.44109
Gln3 / Sum1	0.787	0.778	0.795 / 0.979	0.01	0.44109
Cbf1 / Sut2	0.696	0.685	0.675 / 1.014	0.012	0.44109
Nrg1 / Nrg2	0.993	0.978	0.992 / 0.986	0.014	0.43683
Gat3 / Gat4	1.021	1.004	1.005 / 0.998	0.017	0.431702
Cup9 / Tos8	1.038	1.02	1.115 / 0.914	0.018	0.431702
Met28 / Yrr1	1.033	1.005	0.97 / 1.036	0.028	0.381473
Rsf2 / Tda9	0.946	0.917	0.947 / 0.967	0.029	0.381473
Stb4 / Yap1	1.025	0.991	0.969 / 1.023	0.034	0.379227
Nsi1 / Rpn4	0.91	0.874	0.974 / 0.898	0.036	0.374366
Rpn4 / Snt1	0.838	0.8	0.898 / 0.891	0.038	0.36822
Ecm23 / Gat4	0.987	0.935	0.937 / 0.998	0.052	0.299287
Mal13 / Mal33	0.996	0.944	0.934 / 1.011	0.052	0.299287
Msn2 / Ppr1	0.946	0.894	1.022 / 0.875	0.052	0.299287
Cin5 / Yap6	1.11	1.055	1.035 / 1.019	0.055	0.299287
Gat1 / Gzf3	1.08	1.026	1.009 / 1.017	0.055	0.299287
Pho2 / Yox1	0.971	0.91	0.962 / 0.946	0.061	0.299203
Rlm1 / Smp1	1.057	0.995	0.934 / 1.066	0.062	0.299203
Mig2 / Mig3	1.054	0.989	0.989 / 1	0.065	0.299203
Asg1 / Rpn4	1.022	0.957	1.066 / 0.898	0.066	0.299203
Dal81 / Uga3	0.987	0.92	0.965 / 0.953	0.067	0.299203
Fkh1 / Hcm1	1.02	0.947	0.986 / 0.96	0.073	0.287453
Hel2 / Rpn4	0.856	0.779	0.868 / 0.898	0.077	0.284263
Gzf3 / Stb5	0.828	0.741	1.017 / 0.729	0.086	0.251884
Nhp6b / Pho2	1.014	0.919	0.955 / 0.962	0.094	0.23661
Cat8 / Ypr015c	1.013	0.914	0.98 / 0.932	0.099	0.217385
Gis1 / Rph1	0.984	0.862	0.913 / 0.944	0.122	0.133288
Sip4 / Yer184c	1.065	0.942	1.027 / 0.917	0.123	0.133288
Gln3 / Rox1	0.919	0.77	0.795 / 0.969	0.149	0.0613465
Mig1 / Rpn4	0.967	0.81	0.902 / 0.898	0.157	0.0532429
Gln3 / Mig1	0.895	0.717	0.795 / 0.902	0.178	0.0327254
Gln3 / Gzf3	0.989	0.808	0.795 / 1.017	0.181	0.0323248
Lys14 / Rpn4	1.026	0.782	0.872 / 0.898	0.243	0.00326414
Cst6 / Mal13	0.791	0.537	0.575 / 0.934	0.254	0.00225266
